# Supplementary material for: Infection or a third dose of mRNA vaccine elicits neutralizing antibody responses against SARS-CoV-2 in kidney transplant recipients
Source: Sci Transl Med. 2022 Feb 1:eabl6141. doi: 10.1126/scitranslmed.abl6141 (PMC8939774; doi:10.1126/scitranslmed.abl6141)
Supplement: Supplementary file 3 — Data file S1 [file scitranslmed.abl6141_data_file_s1.xlsx]

## Sheet: Feuil1
Figure 4
Panel B	No. of antigen-experienced RBD+ B cells (/mL)
	Non responders (open circles)	Responders (black circles)
	5.84136	168.467
	58.7723	129.6
	96.9732	348.844
	12.96	386.845
	27.692	121.356
	41.205	125.58
	123.052
	28.116
	12.0704
	22.7405
	25.7166
	8.93152
Panel C	No. of antigen-experienced RBD+ B cells (/mL)
	GC-derived B cells
	Non responders (open circles)	Responders (black circles)
	5.84136	152.311
	55.3106	118.96
	90.5924	285.633
	11.664	303.79
	26.7505	99.1841
	38.7327	97.0357
	111.94
	28.116
	12.074
	20.7393
	25.1303
	8.24201
	Extrafollicular B cells
	Non responders (open circles)	Responders (black circles)
	0	8.59179
	0.693513	0.972
	2.5504	29.5471
	0.648	75.8217
	0	10.1089
	0	20.5951
	2.76866
	0
	0
	0.66857
	0
	0
Panel D	log10(Anti-RBD IgG)	log10(RBD+ GC-derived B cells)
	0.766514	-0.266602
	1.74281	-0.330088
	1.95709	0.877037
	1.06685	0.625493
	1.42733	0.0238777
	1.58808	1.12532
	2.04899	0.245014
	1.44895	1.12235
	1.08185	-0.363512
	1.31679	0.421818
	1.4002	0.486521
	0.916033	-0.363512
	2.18273	2.473
	2.0754	2.13521
	2.45581	2.40903
	2.48257	2.42025
	1.99644	2.55916
	1.98693	3.60716
Panel E	log10(IC50)	log10(RBD+ GC-derived B cells)
	0.766514	neg
	1.74281	neg
	1.95709	neg
	1.06685	neg
	1.42733	neg
	1.58808	neg
	2.04899	neg
	1.44895	neg
	1.08185	neg
	1.31679	neg
	1.4002	neg
	0.916033	neg
	2.18273	1.65
	2.0754	2.23
	2.45581	2.24
	2.48257	2.47
	1.99644	2.71
	1.98693	4.21
